# Supplementary material for: Strategy for Accurate Detection of Six Tropane Alkaloids in Honey Using Lateral Flow Immunosensors
Source: Sensors (Basel). 2024 Nov 13;24(22):7265. doi: 10.3390/s24227265 (PMC11598261; doi:10.3390/s24227265)
Supplement: Supplementary file 1 [file sensors-24-07265-s001.zip]

Archive with 1 entries (1 files):
- sensors-3220711-supplementary.pdf
